# Supplementary material for: Stearoyl-CoA desaturase 1 deficiency drives saturated lipid accumulation and increases liver and plasma acylcarnitines
Source: J Lipid Res. 2025 May 9;66(6):100824. doi: 10.1016/j.jlr.2025.100824 (PMC12173144; doi:10.1016/j.jlr.2025.100824)
Supplement: Supplementary Table 4 [file mmc8.xlsx]

## Sheet: Supplementary Table 3 volcano L
Lipids	log2(FC)	p.ajusted	-LOG10(p)
PI(38:5) (a)	-2.22399	1.39e-07	6.85699
PE(P-18:0/22:4)	1.40058	2.04e-06	5.69037
PE(P-18:0/20:4)	1.14777	2.96e-06	5.52871
LPC(P-16:0)	1.66713	6.63e-06	5.17849
PC(38:5) (a\b)	-2.09988	8.24e-06	5.08407
PE(P-18:0/22:6)	1.52348	1.3e-05	4.88606
Cer(d16:1/24:1)	-2.38352	1.46e-05	4.83565
SM(41:2) (b)	-2.25893	2.05e-05	4.68825
DG(18:1_18:2)	-3.70313	3.02e-05	4.51999
PE(40:4) (a\b)	1.33595	3.36e-05	4.47366
SM(d18:2/20:0)	0.804244	3.81e-05	4.41908
PC(36:3) (a\b\c)	1.04413	4.04e-05	4.39362
FA(18:1)	-3.48961	4.42e-05	4.35458
PE(18:1_22:6) (a\b)	-1.29355	5.48e-05	4.26122
SM(42:2) (a)	-1.81602	6.71e-05	4.17328
PE(P-18:1/18:1) (a\b)	-3.30279	7.93e-05	4.10073
PE(18:0_22:6)	0.98064	0.000105	3.97881
DG(18:1_18:1)	-5.11195	0.000119	3.92445
Cer(d18:1/24:1)	-1.14787	0.000121	3.91721
CE(18:2)	-1.54178	0.000125	3.90309
methyl-CE(18:2)	-1.99396	0.000128	3.89279
SM(d18:1/20:0)/SM(d16:1/22:0)	1.45577	0.000128	3.89279
PE(P-20:1/20:4)	-1.37097	0.000129	3.88941
PC(16:0_18:2)	0.753986	0.000177	3.75203
Cer(d17:1/24:1)	-1.68835	0.000178	3.74958
SM(d18:0/22:0)	1.25536	0.000185	3.73283
PC(14:0_16:0)	0.739745	0.000194	3.7122
SM(d18:1/22:0)/SM(d16:1/24:0)	1.25167	0.000197	3.70553
PC(36:2) (a\b)	1.10647	0.000216	3.66555
LPC(17:1) (b)	-1.6511	0.000251	3.60033
LPC(O-24:1)	-1.98422	0.000252	3.5986
PC(O-18:0/20:4)	1.6287	0.000315	3.50169
GM3(d18:1/20:0)	0.993351	0.00032	3.49485
LPC(O-18:0)	1.16745	0.00035	3.45593
FA(14:0)	-2.3209	0.000353	3.45223
SM(d18:1/24:0)	0.742949	0.000354	3.451
LPC(16:0) (a)	0.912161	0.000368	3.43415
PE(O-18:1/22:6)	-1.33196	0.000395	3.4034
PE(P-18:1/20:4) (a\b)	-0.840462	0.000445	3.35164
PC(33:1)	-1.28077	0.0005	3.30103
AC(24:0)	1.40313	0.000507	3.29499
SM(43:2) (a\b\c)	-2.04703	0.000548	3.26122
LPC(24:0) (a)	0.542467	0.000582	3.23508
LPC(19:0) (a)	-1.59703	0.00061	3.21467
LPC(20:4) (b)	-1.72004	0.000632	3.19928
LPC(22:0) (a)	0.940359	0.000637	3.19586
FA(18:3)	-1.64779	0.000649	3.18776
DG(18:1_20:4)	-5.31702	0.000739	3.13136
LPE(P-16:0)	1.8441	0.000772	3.11238
PE(P-18:1/22:4)	-1.49621	0.000785	3.10513
PC(O-34:2)	1.66113	0.00086	3.0655
DG(18:1_22:6)	-4.2965	0.000892	3.04964
LPC(O-22:1)	-1.76735	0.000906	3.04287
PE(36:2) (a\b)	1.28213	0.00095	3.02228
FA(16:1)	-3.86379	0.00105	2.97881
LPC(20:1) (b)	-1.80065	0.00107	2.97062
CE(22:6)	-1.76968	0.00108	2.96658
LPC(22:6) (a)	-3.03859	0.00109	2.96257
SM(d18:1/16:0)	0.830207	0.0011	2.95861
PE(P-16:0/22:6)	1.06866	0.00121	2.91721
Cer(d18:1/24:0)	1.09946	0.00123	2.91009
dhCer(d18:0/24:1)	-2.26034	0.00131	2.88273
HexCer(d18:1/24:0)	1.39672	0.00132	2.87943
Cer(m18:1/22:0)	1.71492	0.0014	2.85387
SM(d18:1/18:0)/SM(d16:1/20:0)	1.91716	0.00146	2.83565
Cer(d20:1/24:0)	2.1837	0.00148	2.82974
LPC(O-16:0)	0.823607	0.0016	2.79588
FA(20:3)	-2.03202	0.00164	2.78516
Hex3Cer(d18:1/24:0)	1.99107	0.00176	2.75449
Cer(d18:1/16:0)	1.10562	0.00178	2.74958
LPC(22:6) (b)	-1.04759	0.00183	2.73755
LPC(16:1) (a\b)	-1.90191	0.00194	2.7122
PE(16:0_16:1)	-2.70508	0.00196	2.70774
TG(54:6) [NL-20:5]	-5.07081	0.00214	2.66959
Cer(m18:1/24:0)	0.967595	0.00215	2.66756
CE(18:1)	-3.70571	0.00225	2.64782
AC(20:4)	1.52129	0.00263	2.58004
GM3(d18:1/18:0)	1.40499	0.00266	2.57512
DG(18:1_20:3)	-3.42187	0.00284	2.54668
PI(18:0_22:5)	1.19495	0.00293	2.53313
PC(O-36:2) (a\b)	1.02211	0.00296	2.52871
DG(18:2_20:4)	-2.21798	0.00297	2.52724
CE(17:1)	-4.50961	0.00311	2.50724
SM(d18:2/18:0)	1.46038	0.00326	2.48678
AC(10:0)	3.28101	0.00328	2.48413
PC(35:2) (a\b)	-1.46026	0.00334	2.47625
PC(34:3) (a\b\c)	1.17678	0.00341	2.46725
HexCer(d18:1/22:0)	1.57762	0.00345	2.46218
PS(36:2)	2.07907	0.00346	2.46092
Hex2Cer(d18:1/16:0)	1.71705	0.00354	2.451
PC(O-34:4)	-2.63138	0.00355	2.44977
PI(38:6)	1.48108	0.00356	2.44855
Cer(d20:1/22:0)	3.39387	0.00367	2.43533
PI(40:4) (a\b)	1.54368	0.00381	2.41908
HexCer(d18:1/24:1)	-1.4748	0.00382	2.41794
PE(P-18:0/18:2)	1.04775	0.00388	2.41117
PC(P-38:5) (a)	1.41279	0.00396	2.4023
PE(O-34:1)	-1.39866	0.004	2.39794
TG(52:2) [NL-16:0]	-2.98931	0.004	2.39794
AC(17:0) (b)	2.00314	0.00401	2.39686
CE(16:1)	-4.82162	0.00402	2.39577
DG(18:0_18:1)	-0.755631	0.00415	2.38195
AC(20:3) (a)	2.76369	0.0046	2.33724
Cer(m18:0/24:1)	-2.36882	0.00469	2.32883
Cer(d18:1/22:0)	1.72635	0.00476	2.32239
LPE(P-18:0)	2.30827	0.00492	2.30803
Cer(d19:1/22:0)	2.01795	0.00499	2.3019
PIP1(38:4)	1.82718	0.00501	2.30016
SM(43:1)	-1.33962	0.00501	2.30016
LPE(20:4) (b)	-1.62924	0.00516	2.28735
TG(52:3) [NL-18:2]	-4.30958	0.00525	2.27984
PC(P-16:0/18:2)	0.912279	0.0054	2.26761
AC(16:0)	2.557	0.00567	2.24642
TG(50:2) [NL-18:1]	-6.30791	0.00601	2.22113
TG(58:10) [SIM]	-4.07797	0.00603	2.21968
PE(P-16:0/18:1)	-0.736114	0.00624	2.20482
PE(P-18:0/22:5) (b)	1.27831	0.00637	2.19586
Cer(d18:1/20:0)	1.95286	0.00658	2.18177
Cer(d18:1/18:0)	2.82004	0.00665	2.17718
PE(O-18:0/22:6)	0.620011	0.00674	2.17134
Hex2Cer(d18:1/24:0)	1.39688	0.00681	2.16685
PC(37:4) (a\b)	-0.978199	0.00688	2.16241
TG(52:3) [SIM]	-4.37844	0.00707	2.15058
TG(52:1) [NL-18:0]	-1.99943	0.0072	2.14267
PE(P-18:1/22:6) (a\b)	-0.605072	0.00728	2.13787
Cer(d18:2/22:0)	2.25601	0.00764	2.11691
SM(d18:2/14:0)	-1.25491	0.00765	2.11634
TG(50:2) [NL-16:1]	-6.00519	0.00773	2.11182
SM(37:1)	0.478234	0.00806	2.09366
Cer(d18:2/16:0)	1.06366	0.00829	2.08145
HexCer(d18:1/20:0)	1.50292	0.00836	2.07779
TG(52:2) [SIM]	-3.03553	0.00858	2.06651
CE(16:2)	-3.09972	0.00879	2.05601
TG(52:4) [NL-18:3]	-5.39572	0.00881	2.05502
DG(18:0_18:2)	0.720634	0.00896	2.04769
Cer(d16:1/23:0)	-1.38261	0.00918	2.03716
SM(41:2) (a)	-0.753648	0.00958	2.01863
TG(54:2) [NL-20:1]	-4.76215	0.00965	2.01547
LPE(16:0) (a)	1.42376	0.0097	2.01323
PE(37:4) (a\b)	-0.93036	0.00984	2.007
PC(O-16:0/20:4)	1.03543	0.01	2
HexCer(d18:1/18:0)	2.28495	0.0101	1.99568
TG(54:7) [NL-20:5]	-4.21673	0.0101	1.99568
TG(52:5) [NL-20:5]	-2.07885	0.0102	1.9914
PI(36:2)	1.21756	0.0103	1.98716
PE(36:3) (a)	-1.05918	0.0107	1.97062
PC(O-40:5)	0.839893	0.0109	1.96257
TG(48:1) [SIM]	-3.43418	0.0111	1.95468
AC(14:0)-OH	1.90861	0.0112	1.95078
PC(O-34:1)	-0.908744	0.0112	1.95078
TG(51:2) [NL-17:1]	-5.99576	0.0114	1.9431
Cer(d18:2/18:0)	2.94892	0.0115	1.9393
Cer(d18:2/20:0)	2.24196	0.0115	1.9393
LPC(18:1) (b)	-1.21832	0.012	1.92082
PC(28:0)	0.637769	0.0125	1.90309
PC(P-36:3)	1.03654	0.0126	1.89963
TG(48:1) [NL-18:1]	-3.34695	0.0127	1.8962
PC(O-16:0/22:6)	4.00257	0.013	1.88606
AC(18:2)	3.69514	0.0131	1.88273
Cer(d18:1/26:0)	-0.804842	0.0131	1.88273
Cer(d18:2/24:0)	1.49817	0.0131	1.88273
CE(14:0)	-1.07738	0.0132	1.87943
TG(56:7) [NL-20:5]	-4.12405	0.0133	1.87615
LPC(20:1) (a)	-1.20598	0.0134	1.8729
TG(52:4) [SIM]	-4.89106	0.0134	1.8729
TG(50:2) [SIM]	-2.71049	0.0144	1.84164
LPC(24:0) (b)	0.465715	0.0145	1.83863
LPC(O-22:0)	-0.805237	0.0145	1.83863
TG(50:2) [NL-14:0]	-3.96649	0.0145	1.83863
PC(P-16:0/22:6)	0.891306	0.0148	1.82974
Cer(d17:1/20:0)	1.08165	0.0149	1.82681
LPC(O-20:0)	-0.984014	0.0149	1.82681
methyl-CE(20:4)	-2.43866	0.0149	1.82681
TG(52:4) [NL-18:2]	-4.23557	0.0152	1.81816
AC(22:6)	2.38127	0.0155	1.80967
Hex2Cer(d18:1/20:0)	2.1734	0.0157	1.8041
SM(41:1) (a)	-0.826641	0.0157	1.8041
SM(41:1) (b)	-0.826641	0.0157	1.8041
Cer(d20:1/23:0)	1.35154	0.0161	1.79317
PE(16:0_18:2)	1.22037	0.0167	1.77728
SM(40:2) (a\b)	1.01536	0.0167	1.77728
PI(37:6)	1.42801	0.0169	1.77211
TG(52:3) [NL-16:1]	-6.10127	0.0169	1.77211
LPC(O-24:0)	-0.565698	0.017	1.76955
PI(18:0_20:3)	-1.3096	0.0172	1.76447
PE(P-18:0/22:5) (a)	1.22942	0.0176	1.75449
PE(P-20:0/20:4)	-0.610651	0.0179	1.74715
LPC(17:1) (a)	-0.944899	0.0182	1.73993
TG(54:5) [NL-20:4]	-3.98561	0.0183	1.73755
AC(15:0) (a)	2.07222	0.0185	1.73283
PE(16:0_16:0)	0.665271	0.0185	1.73283
PE(P-20:1/22:6)	-1.42057	0.0187	1.72816
TG(56:7) [NL-22:6]	-4.0077	0.0187	1.72816
TG(51:2) [SIM]	-4.13308	0.019	1.72125
TG(O-50:1) [SIM]	-1.66663	0.0193	1.71444
AC(16:0)-OH	2.66464	0.0201	1.6968
PE(18:0_20:3) (a)	-0.639661	0.0202	1.69465
TG(O-50:1) [NL-16:0]	-1.71812	0.0205	1.68825
LPC(18:1) (a)	-0.836907	0.0208	1.68194
TG(48:1) [NL-16:1]	-3.35637	0.0208	1.68194
TG(51:2) [NL-15:0]	-4.71613	0.0209	1.67985
TG(54:3) [NL-18:1]	-4.57513	0.0209	1.67985
AC(14:0)	2.22888	0.0211	1.67572
PE(P-16:0/20:4)	0.327368	0.0214	1.66959
TG(52:2) [NL-18:2]	2.32073	0.022	1.65758
TG(49:1) [NL-17:1]	-3.48823	0.0222	1.65365
PI(18:0_20:2)	-1.36005	0.0228	1.64207
TG(54:4) [NL-20:3]	-4.30198	0.023	1.63827
TG(56:8) [NL-20:5]	-4.49336	0.0231	1.63639
LPC(17:0) (a)	0.387772	0.0241	1.61798
PE(18:0_20:4)	-0.637031	0.0242	1.61618
PC(18:0_20:3)	0.764653	0.0243	1.61439
TG(53:2) [SIM]	-4.3201	0.0245	1.61083
LPI(18:1) (a\b)	-2.33426	0.0246	1.60906
PI(18:0_22:6)	1.51763	0.0251	1.60033
SM(d17:1/14:0)	-0.77841	0.0256	1.59176
TG(48:2) [NL-14:1]	-6.01832	0.0263	1.58004
AC(18:3)	3.16159	0.0264	1.5784
TG(50:1) [NL-18:1]	-1.67849	0.0272	1.56543
HexCer(d18:2/24:0)	1.59441	0.0276	1.55909
TG(52:4) [NL-16:1]	-7.1896	0.0278	1.55596
TG(56:7) [SIM]	-3.83179	0.0278	1.55596
LPC(18:3) (a/b)	-0.659052	0.0287	1.54212
TG(50:3) [NL-18:2]	-6.17052	0.029	1.5376
TG(51:1) [NL-17:0]	-2.86421	0.0291	1.53611
TG(54:4) [NL-18:2]	-3.84038	0.0293	1.53313
TG(54:4) [SIM]	-3.73882	0.0293	1.53313
HexCer(d18:2/20:0)	1.91131	0.0297	1.52724
TG(54:2) [SIM]	-2.23138	0.0299	1.52433
Hex3Cer(d18:1/18:0)	1.53458	0.0304	1.51713
Cer(m18:0/23:0)	-1.06964	0.0305	1.5157
TG(50:3) [NL-16:1]	-6.06587	0.0306	1.51428
TG(54:3) [SIM]	-3.2653	0.0306	1.51428
Cer(d18:2/24:1)	-0.847965	0.0307	1.51286
PC(P-15:0/20:4) (a\b)	-0.166785	0.0309	1.51004
HexCer(d18:2/22:0)	2.09589	0.0313	1.50446
TG(49:1) [NL-16:1]	-3.45363	0.0313	1.50446
TG(49:1) [SIM]	-3.46848	0.0316	1.50031
TG(50:3) [SIM]	-5.46914	0.0317	1.49894
TG(51:0) [NL-16:0]	-2.61957	0.032	1.49485
TG(50:0) [SIM]	-1.61063	0.0325	1.48812
TG(54:5) [NL-18:3]	-5.11583	0.0329	1.4828
AC(18:0)	2.37261	0.0337	1.47237
AC(18:1)	1.49471	0.0343	1.46471
TG(52:5) [NL-18:3]	-5.08707	0.0344	1.46344
FA(18:0)	0.572874	0.0345	1.46218
TG(50:3) [NL-14:0]	-5.25583	0.0346	1.46092
TG(50:3) [NL-14:1]	-5.54079	0.0346	1.46092
TG(53:2) [NL-17:1]	-3.80049	0.0346	1.46092
LPE(18:0) (a)	1.33209	0.035	1.45593
TG(48:2) [NL-16:1]	-7.22754	0.0353	1.45223
TG(50:1) [NL-16:0]	-1.63992	0.0353	1.45223
Cer(d17:1/23:0)	-1.02906	0.0355	1.44977
PE(P-20:0/18:2)	-0.642542	0.0356	1.44855
TG(51:0) [SIM]	-2.62078	0.0359	1.44491
TG(48:2) [SIM]	-3.84958	0.0363	1.44009
TG(O-52:2) [NL-16:0]	-1.62151	0.0363	1.44009
TG(O-50:1) [NL-18:1]	-1.77477	0.0367	1.43533
PC(14:0_20:4)	-0.382481	0.037	1.4318
TG(51:1) [SIM]	-2.6102	0.037	1.4318
LPE(20:4) (a)	-1.50823	0.0375	1.42597
CE(22:5)	-1.98947	0.0381	1.41908
FA(16:0)	-0.51407	0.0381	1.41908
PC(31:1)	2.01719	0.0385	1.41454
TG(54:6) [NL-20:4]	-3.0842	0.0385	1.41454
PC(38:4) (a\b\c)	-0.772222	0.039	1.40894
TG(58:10) [NL-22:6]	-2.71064	0.039	1.40894
TG(56:8) [NL-22:6]	-3.16241	0.0391	1.40782
AC(18:0)-OH	2.80747	0.0394	1.4045
LPE(18:1) (a)	-0.638962	0.0401	1.39686
FA(22:4)	-0.876282	0.0406	1.39147
LPC(18:2) (a)	0.526962	0.0417	1.37986
SM(42:2) (b)	-2.20946	0.042	1.37675
TG(50:3) [NL-18:3]	-2.31719	0.0439	1.35754
AC(16:1)-OH	-1.88918	0.0443	1.3536
TG(48:2) [NL-14:0]	-2.96662	0.0446	1.35067
TG(56:9) [SIM]	-3.97795	0.0449	1.34775
SHexCer(d18:1/16:0)	1.77544	0.0451	1.34582
PE(P-20:0/22:6)	-0.996144	0.0457	1.34008
TG(50:4) [NL-18:3]	-6.58371	0.0463	1.33442
TG(56:8) [SIM]	-3.04717	0.0469	1.32883
AC(15:0) (b)	2.3982	0.0472	1.32606
PC(33:2)	1.2226	0.0473	1.32514
TG(54:7) [SIM]	-5.10821	0.0483	1.31605
LPE(16:0) (b)	-0.673555	0.0489	1.31069
LPC(20:4) [+OH]	-1.33461	0.0496	1.30452
LPE(22:6) (a)	-1.92013	0.0499	1.3019
TG(58:8) [NL-22:6]	-2.92782	0.0503	1.29843
TG(O-54:2) [SIM]	-4.40924	0.0503	1.29843
TG(56:9) [NL-22:6]	-4.39457	0.0505	1.29671
TG(54:6) [NL-18:3]	-5.09794	0.0506	1.29585
LPC(19:0) (b)	-2.2256	0.0508	1.29414
LPE(18:0) (b)	-0.629303	0.0512	1.29073
LPC(20:4) (a)	-2.32764	0.0514	1.28904
TG(54:3) [NL-18:2]	-1.5184	0.0518	1.28567
LPE(17:0) (a\b)	1.43171	0.0527	1.27819
TG(52:5) [NL-20:4]	-5.25985	0.0527	1.27819
CE(17:0)	-1.75323	0.0529	1.27654
TG(50:1) [SIM]	-1.44145	0.0542	1.266
TG(48:3) [NL-16:1]	-6.55639	0.0545	1.2636
TG(54:7) [NL-22:6]	-5.18314	0.055	1.25964
CE(20:1)	-2.57429	0.0562	1.25026
DG(18:0_20:4)	-0.376271	0.0564	1.24872
TG(50:4) [NL-14:0]	-4.77903	0.0564	1.24872
AC(12:0)	2.78495	0.0567	1.24642
TG(48:0) [NL-18:0]	1.88814	0.0574	1.24109
TG(51:2) [NL-17:0]	-1.83159	0.0575	1.24033
TG(50:4) [SIM]	-5.91278	0.0576	1.23958
TG(O-52:1) [SIM]	-2.09166	0.058	1.23657
PC(40:8)	0.640405	0.0587	1.23136
AC(14:1)-OH	-1.36705	0.0592	1.22768
TG(58:9) [NL-22:6]	-3.01153	0.0592	1.22768
DG(18:2_18:2)	-1.65639	0.0594	1.22621
PE(35:2) (a\b)	0.873272	0.0606	1.21753
TG(48:3) [NL-18:3]	-3.10374	0.0609	1.21538
TG(48:3) [SIM]	-4.95936	0.0609	1.21538
DG(18:1_22:5)	-2.6014	0.061	1.21467
PC(40:7) (a\b\c)	0.659767	0.0613	1.21254
TG(56:7) [NL-20:4]	-3.35362	0.062	1.20761
TG(48:2) [NL-18:2]	-2.0766	0.0622	1.20621
LPC(P-18:1)	0.922694	0.0629	1.20135
AC(12:1)	2.64811	0.0631	1.19997
LPC(22:5) (n6)	-1.65459	0.0639	1.1945
TG(48:3) [NL-14:0]	-5.04634	0.0672	1.17263
TG(50:4) [NL-20:4]	-2.16443	0.0679	1.16813
LPI(18:0)	0.805387	0.0688	1.16241
dhCer(d18:0/20:0)	1.23914	0.0722	1.14146
DG(16:0_22:6)	-0.461661	0.0723	1.14086
TG(54:2) [NL-18:0]	-1.33917	0.0726	1.13906
TG(54:6) [SIM]	-1.82296	0.0756	1.12148
SM(d18:2/16:0)	0.28794	0.0768	1.11464
TG(56:6) [NL-22:5]	-2.99631	0.077	1.11351
SM(d18:0/16:0)	0.365508	0.0778	1.10902
PE(16:0_18:1)	-0.356592	0.0792	1.10127
TG(56:6) [NL-20:4]	-2.66082	0.0794	1.10018
FA(18:2)	-0.713447	0.0805	1.0942
PC(36:4) (a\b)	-0.238843	0.0805	1.0942
LPC(O-18:1)	-0.453971	0.0814	1.08938
LPC(P-18:0)	-0.453971	0.0814	1.08938
Cer(d17:1/22:0)	0.942351	0.0824	1.08407
TG(56:7) [NL-22:5]	-2.90055	0.0837	1.07727
DG(18:2_22:6)	-2.04305	0.0858	1.06651
PI(16:0_20:4)	0.415365	0.0866	1.06248
PE(O-38:4) (a\b)	0.331312	0.0877	1.057
AC(20:3) (b)	0.990722	0.089	1.05061
CE(22:1)	-2.52402	0.0908	1.04191
PE(P-18:0/20:3) (a\b)	0.805769	0.0953	1.02091
TG(O-54:3) [NL-18:1]	-5.4375	0.0953	1.02091
LPC(18:0) (a)	0.456518	0.0984	1.007
LPC(20:2) (a)	-1.22401	0.0994	1.00261
LPC(14:0) (b)	-0.413511	0.0997	1.0013
