# Supplementary material for: Stearoyl-CoA desaturase 1 deficiency drives saturated lipid accumulation and increases liver and plasma acylcarnitines
Source: J Lipid Res. 2025 May 9;66(6):100824. doi: 10.1016/j.jlr.2025.100824 (PMC12173144; doi:10.1016/j.jlr.2025.100824)
Supplement: Supplementary Table 5 [file mmc9.xlsx]

## Sheet: Supplementary Table 4 volcano P
Lipids	log2(FC)	p.ajusted	-LOG10(p)
SM(41:2) (b)	-1.87044	7.54e-06	5.12263
TG(52:1) [SIM]	3.39448	1.16e-05	4.93554
Hex2Cer(d18:1/24:0)	1.59839	1.72e-05	4.76447
SM(d18:1/24:0)	1.30836	1.86e-05	4.73049
TG(52:2) [NL-18:2]	4.18751	2.53e-05	4.59688
TG(54:1) [SIM]	3.82183	3.43e-05	4.46471
TG(48:0) [NL-18:0]	3.42473	3.95e-05	4.4034
TG(53:2) [NL-17:1]	1.92863	4.52e-05	4.34486
TG(50:1) [NL-14:0]	2.07573	4.53e-05	4.3439
TG(51:1) [SIM]	2.10474	4.68e-05	4.32975
TG(51:0) [SIM]	2.34363	5.2e-05	4.284
TG(48:0) [NL-16:0]	2.72897	6.5e-05	4.18709
PC(38:2)	1.48845	0.000119	3.92445
CE(18:0)	3.54991	0.000133	3.87615
TG(54:1) [NL-18:1]	4.23933	0.000151	3.82102
CE(20:0)	2.72524	0.000153	3.81531
CE(17:0)	2.05656	0.000213	3.67162
TG(49:1) [NL-17:1]	2.1442	0.000244	3.61261
TG(50:0) [SIM]	1.47471	0.000251	3.60033
TG(52:1) [NL-18:1]	3.66313	0.000274	3.56225
Ubiquinone	0.997525	0.00029	3.5376
PI(38:6)	1.53576	0.000301	3.52143
CE(16:0)	1.22679	0.000306	3.51428
TG(54:6) [NL-22:6]	2.68459	0.000339	3.4698
SM(d18:1/20:0)/SM(d16:1/22:0)	1.93544	0.000382	3.41794
SM(d18:1/22:0)/SM(d16:1/24:0)	1.75858	0.000447	3.34969
TG(48:0) [SIM]	2.84877	0.000461	3.3363
LPC(O-22:1)	-1.56441	0.000462	3.33536
SM(d18:0/22:0)	1.78369	0.000475	3.32331
TG(50:1) [SIM]	1.47522	0.000507	3.29499
TG(54:2) [NL-18:0]	2.26883	0.000542	3.266
Cer(m18:0/20:0)	2.27627	0.000712	3.14752
Cer(d20:1/24:0)	3.55205	0.000734	3.1343
TG(54:3) [NL-18:2]	1.5403	0.000873	3.05899
AC(24:0)	1.71332	0.000892	3.04964
TG(50:1) [NL-18:1]	1.58083	0.000917	3.03763
LPE(P-18:0)	1.97905	0.000918	3.03716
SM(37:1)	0.936858	0.00097	3.01323
LPC(P-16:0)	0.677751	0.00102	2.9914
LPC(19:0) (a)	-1.59166	0.00105	2.97881
SM(42:2) (a)	-1.27351	0.00112	2.95078
PC(16:0_18:2)	0.718592	0.00114	2.9431
Cer(m18:1/24:0)	2.92772	0.00115	2.9393
AC(15:0) (a)	1.53594	0.00133	2.87615
AC(14:0)	1.82847	0.0014	2.85387
LPC(19:0) (b)	-1.97215	0.00144	2.84164
AC(18:0)	3.40225	0.00152	2.81816
HexCer(d18:1/16:0)	1.34975	0.00157	2.8041
TG(50:0) [NL-18:0]	3.89613	0.00168	2.77469
AC(12:0)	1.299	0.00177	2.75203
LPC(O-18:0)	1.06879	0.00185	2.73283
LPE(P-16:0)	1.25231	0.00191	2.71897
AC(18:0)-OH	2.09714	0.00239	2.6216
TG(51:1) [NL-17:0]	1.45356	0.00239	2.6216
AC(20:3) (a)	1.13946	0.00253	2.59688
AC(16:0)	1.74891	0.00265	2.57675
HexCer(d18:1/24:0)	1.59136	0.00285	2.54516
Cer(m18:0/24:0)	2.16187	0.00311	2.50724
Cer(d18:1/24:0)	2.5099	0.00325	2.48812
SM(43:2) (a\b\c)	-0.945543	0.00349	2.45717
PE(P-20:1/20:4)	-2.21595	0.00382	2.41794
TG(50:2) [NL-18:2]	2.22895	0.0039	2.40894
SM(d18:1/18:0)/SM(d16:1/20:0)	2.21154	0.00404	2.39362
SM(41:0)	-1.30649	0.00405	2.39254
SM(d18:2/20:0)	0.874964	0.00443	2.3536
Cer(m18:0/22:0)	1.9448	0.00446	2.35067
Hex2Cer(d18:1/20:0)	1.97045	0.00449	2.34775
Cer(m18:1/22:0)	3.86785	0.00514	2.28904
TG(50:1) [NL-16:0]	1.30177	0.00584	2.23359
TG(51:2) [NL-17:0]	1.84475	0.00599	2.22257
AC(16:0)-OH	1.60492	0.00618	2.20901
Hex2Cer(d18:1/16:0)	1.39627	0.00619	2.20831
PI(40:4) (a\b)	2.16531	0.00698	2.15614
PI(18:0_22:5)	1.8845	0.00704	2.15243
LPC(17:1) (a)	-1.36947	0.00709	2.14935
TG(51:0) [NL-16:0]	1.30347	0.00724	2.14026
Hex3Cer(d18:1/24:0)	1.69349	0.00754	2.12263
SHexCer(d18:1/24:1)	-1.70087	0.00765	2.11634
PE(18:0_22:6)	1.71445	0.00778	2.10902
AC(16:1)	-1.10476	0.00782	2.10679
CE(18:3)	1.6667	0.00801	2.09637
HexCer(d18:1/20:0)	1.60978	0.00827	2.08249
PC(36:3) (a\b\c)	2.0033	0.00829	2.08145
Cer(d20:1/23:0)	2.50026	0.00844	2.07366
LPC(20:4) (b)	-1.20385	0.00867	2.06198
AC(15:0) (b)	1.91982	0.00869	2.06098
PC(36:2) (a\b)	0.974574	0.00877	2.057
LPC(O-18:1)	-1.21012	0.00881	2.05502
LPC(P-18:0)	-1.21012	0.00881	2.05502
HexCer(d18:1/24:1)	-0.972922	0.00883	2.05404
PC(O-16:0/22:6)	3.11523	0.00928	2.03245
PE(O-34:1)	-1.86582	0.00929	2.03198
DG(18:0_18:2)	3.71935	0.00937	2.02826
Cer(d20:1/22:0)	3.99989	0.00964	2.01592
DG(18:0_18:1)	3.01286	0.00964	2.01592
AC(22:6)	1.40411	0.0106	1.97469
LPC(20:1) (a)	-1.78059	0.0109	1.96257
SM(d18:1/16:0)	0.998685	0.0111	1.95468
PC(34:3) (a\b\c)	2.06068	0.0112	1.95078
SM(d18:2/18:0)	1.42699	0.0112	1.95078
HexCer(d18:1/22:0)	1.68086	0.0113	1.94692
FA(16:1)	-3.73037	0.012	1.92082
CE(20:1)	2.24486	0.0123	1.91009
CE(24:6)	2.54268	0.0125	1.90309
AC(18:2)	1.75776	0.0126	1.89963
Cer(d20:1/24:1)	1.92525	0.0127	1.8962
LPC(16:1) (a\b)	-1.63995	0.0127	1.8962
LPC(20:1) (b)	-2.25852	0.0131	1.88273
Cer(d18:1/22:0)	2.86406	0.0135	1.86967
PE(36:2) (a\b)	1.99654	0.0139	1.85699
PE(38:5) (a\b)	1.50637	0.0143	1.84466
DG(16:0_22:6)	3.63702	0.0145	1.83863
AC(14:0)-OH	1.41011	0.0147	1.83268
LPC(24:0) (b)	0.808184	0.0149	1.82681
Cer(d17:1/24:1)	-1.76079	0.015	1.82391
LPC(17:1) (b)	-1.22513	0.0154	1.81248
LPC(20:4) (a)	-1.22656	0.0163	1.78781
Cer(m18:0/23:0)	1.73408	0.0165	1.78252
PC(O-18:0/20:4)	0.994481	0.0165	1.78252
AC(17:0) (b)	1.7402	0.0168	1.77469
SM(40:2) (a\b)	1.44789	0.0168	1.77469
PI(15-MHDA_18:1)/PI(17:0_18:1)	-0.593536	0.0171	1.767
PI(16:0_20:4)	0.596938	0.0171	1.767
Cer(d19:1/22:0)	1.70593	0.0172	1.76447
PI(18:0_22:6)	1.32587	0.0181	1.74232
PE(18:0_20:3) (b)	1.35408	0.0186	1.73049
LPC(22:0) (a)	1.10081	0.0187	1.72816
TG(54:0) [NL-18:0]	3.68592	0.0195	1.70997
PE(P-20:1/22:6)	-1.48391	0.0203	1.6925
PE(18:0_22:5) (b)	1.84399	0.0207	1.68403
PE(O-38:4) (a\b)	-0.67617	0.0207	1.68403
PC(38:5) (a\b)	-1.78894	0.0209	1.67985
Cer(d16:1/23:0)	2.08501	0.0225	1.64782
CE(15:0)	1.21606	0.0228	1.64207
PE(P-20:0/22:6)	-0.977413	0.0232	1.63451
PE(16:0_22:6)	1.45159	0.0235	1.62893
LPE(18:2) (a)	0.985413	0.024	1.61979
TG(48:1) [NL-16:1]	1.45355	0.024	1.61979
AC(16:1)-OH	-0.772011	0.0242	1.61618
LPC(O-24:1)	-0.664929	0.0251	1.60033
DG(18:0_20:4)	3.21973	0.0262	1.5817
PE(O-18:1/22:6)	-1.42706	0.0264	1.5784
FA(18:1)	-2.52835	0.0265	1.57675
FA(14:0)	-1.73713	0.0275	1.56067
SM(41:2) (a)	-0.655349	0.0277	1.55752
LPI(20:4) (a\b)	-0.903096	0.028	1.55284
PE(16:0_20:4)	1.62638	0.0284	1.54668
TG(56:6) [SIM]	1.58899	0.0287	1.54212
Cer(d18:1/23:0)	1.19679	0.0291	1.53611
PC(P-38:5) (a)	1.19927	0.0298	1.52578
HexCer(d18:1/18:0)	1.3106	0.0302	1.51999
Cer(d17:1/24:0)	1.47431	0.0303	1.51856
PI(38:5) (a)	-1.48602	0.0304	1.51713
CE(22:4)	2.00218	0.0335	1.47496
Cer(d18:1/20:0)	2.69114	0.0339	1.4698
Cer(d18:2/24:0)	1.92077	0.0353	1.45223
GM3(d18:1/18:0)	-0.647128	0.0353	1.45223
LPE(16:0) (a)	0.927614	0.0356	1.44855
LPC(22:4) (b)	0.940403	0.0358	1.44612
SM(d17:1/16:0)	0.612933	0.0366	1.43652
PE(P-18:0/18:1)	-0.592416	0.0372	1.42946
TG(50:4) [NL-20:4]	1.14421	0.0377	1.42366
DG(18:2_22:6)	2.18059	0.0379	1.42136
PE(35:2) (a\b)	1.70493	0.0379	1.42136
PE(18:0_20:4)	1.06961	0.0389	1.41005
LPI(18:0)	0.958473	0.0407	1.39041
HexCer(d18:2/24:0)	1.55545	0.0429	1.36754
PC(14:0_16:0)	1.24818	0.0444	1.35262
Hex2Cer(d18:2/24:1)	-1.27066	0.0455	1.34199
LPC(18:1) (a)	-0.959189	0.0459	1.33819
LPC(22:4) (a)	0.795447	0.0459	1.33819
PE(18:0_22:5) (a)	1.52405	0.046	1.33724
PE(16:0_18:2)	3.12592	0.0469	1.32883
PE(39:6) (a\b)	1.6154	0.047	1.3279
PE(P-20:0/20:4)	-0.651055	0.0472	1.32606
PC(33:2)	1.6687	0.0473	1.32514
PE(18:0_20:3) (a)	1.05601	0.0474	1.32422
FA(16:0)	-0.722058	0.0485	1.31426
Cer(d18:1/18:0)	3.15765	0.0487	1.31247
PE(34:3) (a\b\c)	2.36259	0.0493	1.30715
PE(40:4) (a\b)	2.21654	0.0509	1.29328
Cer(d17:1/23:0)	1.45779	0.051	1.29243
PC(O-34:4)	0.213227	0.0518	1.28567
PC(P-16:0/18:3)	0.213227	0.0518	1.28567
LPC(24:0) (a)	0.743821	0.0521	1.28316
PC(28:0)	1.49035	0.0532	1.27409
GM3(d18:1/16:0)	0.635666	0.0539	1.26841
TG(50:4) [NL-18:3]	-2.49598	0.0547	1.26201
PC(16:0_16:0)	0.928612	0.0548	1.26122
LPC(P-18:1)	-0.658476	0.0568	1.24565
Cer(d16:1/24:1)	-1.53834	0.0578	1.23807
Cer(d18:1/16:0)	1.50298	0.0583	1.23433
PC(36:4) [+OH]	1.29868	0.0601	1.22113
LPC(O-20:0)	-0.435144	0.0611	1.21396
TG(56:7) [NL-22:5]	1.29461	0.0612	1.21325
TG(50:3) [NL-18:3]	1.50391	0.0617	1.20971
PE(P-18:1/22:6) (a\b)	-0.666054	0.0618	1.20901
TG(54:3) [NL-18:1]	-1.34522	0.0619	1.20831
HexCer(d18:2/22:0)	1.70191	0.0638	1.19518
PC(18:0_20:3)	1.04479	0.0639	1.1945
PE(O-16:0/20:4)	-0.756898	0.0645	1.19044
PE(P-18:1/18:1) (a\b)	-1.94169	0.066	1.18046
TG(52:3) [NL-16:1]	-2.44685	0.0664	1.17783
PC(O-38:5)	-0.65933	0.0686	1.16368
methyl-CE(20:4)	-1.09495	0.0688	1.16241
PC(32:2)	1.27227	0.0697	1.15677
PC(O-35:4)	0.129614	0.071	1.14874
Cer(d17:1/20:0)	1.68326	0.0712	1.14752
dhCer(d18:0/22:0)	2.06109	0.0727	1.13847
CE(14:0)	0.685452	0.0731	1.13608
Cer(d18:1/21:0)	0.861284	0.0736	1.13312
PI(18:0_20:3)	-1.03898	0.0745	1.12784
TG(49:1) [NL-16:1]	1.07614	0.0758	1.12033
LPC(15:0) (a)	0.615393	0.0759	1.11976
LPE(18:0) (a)	0.925069	0.0762	1.11805
TG(52:5) [NL-20:4]	-1.15227	0.0763	1.11748
FA(18:0)	0.531432	0.0766	1.11577
TG(54:7) [NL-22:6]	-1.10595	0.0767	1.1152
TG(50:2) [NL-18:1]	-2.11181	0.0768	1.11464
Cer(d17:1/22:0)	1.48608	0.077	1.11351
DG(18:2_20:4)	2.22015	0.0771	1.11295
HexCer(d18:2/20:0)	1.9406	0.0795	1.09963
LPI(18:1) (a\b)	-1.04407	0.0807	1.09313
LPC(18:1) (b)	-0.773895	0.0822	1.08513
TG(50:2) [NL-16:1]	-1.61785	0.0844	1.07366
TG(54:7) [SIM]	-0.847808	0.0845	1.07314
TG(56:9) [NL-22:6]	-0.645572	0.0849	1.07109
AC(12:1)	0.771703	0.085	1.07058
LPC(22:1) (a\b)	-0.63889	0.0864	1.06349
PE(O-18:0/22:6)	-0.424844	0.0867	1.06198
LPC(O-16:0)	0.454417	0.0874	1.05849
PI(18:0_20:2)	-1.02915	0.0878	1.05651
DG(16:0_22:5)	2.758	0.0886	1.05257
PC(P-36:3)	1.20231	0.0886	1.05257
LPI(18:2) (a\b)	-0.558064	0.09	1.04576
PE(P-18:0/22:4)	1.7127	0.0904	1.04383
Cer(d18:2/22:0)	2.28806	0.0907	1.04239
LPC(15:0) (b)	0.766764	0.0909	1.04144
dhCer(d18:0/20:0)	1.58311	0.0913	1.03953
LPC(22:6) (a)	-0.618504	0.0922	1.03527
PE(36:3) (b)	1.34841	0.094	1.02687
CE(22:5)	1.19414	0.0943	1.02549
Cer(d18:2/18:0)	2.32899	0.0946	1.02411
SM(d18:0/16:0)	0.48115	0.0949	1.02273
SM(43:1)	-0.468186	0.0957	1.01909
