# Supplementary material for: Stearoyl-CoA desaturase 1 deficiency drives saturated lipid accumulation and increases liver and plasma acylcarnitines
Source: J Lipid Res. 2025 May 9;66(6):100824. doi: 10.1016/j.jlr.2025.100824 (PMC12173144; doi:10.1016/j.jlr.2025.100824)
Supplement: Supplementary Table 6 [file mmc10.xlsx]

## Sheet: Supplementary Table 5 volcano l
Lipids	log2(FC)	p.ajusted	-LOG10(p)
TG(54:2) [NL-20:1]	3.73413	3.67e-08	7.43533
TG(51:1) [SIM]	3.07359	1.77e-07	6.75203
TG(50:0) [SIM]	2.40755	4.03e-07	6.39469
TG(50:1) [NL-18:1]	2.53533	4.54e-07	6.34294
TG(52:1) [NL-18:1]	2.4168	4.6e-07	6.33724
TG(50:2) [NL-16:1]	3.72466	5.21e-07	6.28316
TG(48:1) [SIM]	3.67289	5.61e-07	6.25104
TG(50:1) [SIM]	2.44247	5.95e-07	6.22548
TG(51:0) [NL-16:0]	3.19181	6.6e-07	6.18046
PE(18:0_22:6)	-0.747995	9.38e-07	6.0278
TG(53:2) [NL-17:1]	3.40996	1.24e-06	5.90658
TG(50:1) [NL-16:0]	2.63622	1.83e-06	5.73755
TG(54:2) [SIM]	2.11431	2.21e-06	5.65561
TG(48:1) [NL-18:1]	3.87007	5.15e-06	5.28819
TG(49:1) [NL-17:1]	3.44096	8.29e-06	5.08145
TG(50:2) [NL-18:1]	3.63202	9.16e-06	5.0381
TG(51:0) [SIM]	3.33887	1.01e-05	4.99568
TG(52:1) [SIM]	2.50639	1.32e-05	4.87943
TG(54:1) [NL-18:1]	2.51087	1.72e-05	4.76447
TG(49:1) [SIM]	3.5936	1.74e-05	4.75945
TG(54:1) [SIM]	2.53816	2.17e-05	4.66354
TG(50:1) [NL-14:0]	2.57203	2.26e-05	4.64589
TG(48:2) [NL-16:1]	3.23065	3.36e-05	4.47366
TG(52:2) [SIM]	1.9259	4.89e-05	4.31069
TG(51:1) [NL-17:0]	3.25585	7.81e-05	4.10735
TG(49:1) [NL-16:1]	3.13552	0.000111	3.95468
TG(50:2) [SIM]	2.10692	0.000133	3.87615
AC(20:4)	-3.07224	0.00021	3.67778
TG(50:2) [NL-14:0]	2.78083	0.000278	3.55596
TG(53:2) [SIM]	2.91434	0.000324	3.48945
PE(O-18:0/22:6)	-0.633094	0.000383	3.4168
TG(51:2) [NL-17:1]	3.68596	0.000415	3.38195
TG(54:2) [NL-18:0]	1.71614	0.000464	3.33348
PC(15:0_22:6)	-1.06756	0.000466	3.33161
TG(52:2) [NL-16:0]	1.78345	0.000651	3.18642
TG(48:1) [NL-16:1]	3.11024	0.000653	3.18509
TG(48:2) [NL-14:1]	4.30993	0.000674	3.17134
CE(22:4)	-0.975465	0.000834	3.07883
TG(52:3) [NL-16:1]	2.82391	0.000868	3.06148
LPC(22:6) (a)	1.86433	0.000898	3.04672
TG(54:3) [SIM]	1.89705	0.000922	3.03527
DG(18:1_18:1)	2.62055	0.000982	3.00789
TG(50:2) [NL-18:2]	1.84451	0.00111	2.95468
DG(18:0_18:1)	1.59246	0.00116	2.93554
PE(P-18:0/22:6)	-0.637351	0.00122	2.91364
TG(54:3) [NL-18:1]	2.28803	0.00122	2.91364
Cer(m18:0/24:1)	1.08399	0.00163	2.78781
CE(14:0)	1.41992	0.00165	2.78252
PI(18:0_20:2)	1.11913	0.00175	2.75696
Cer(m18:0/22:0)	0.668685	0.00194	2.7122
PE(40:4) (a\b)	-0.598124	0.00194	2.7122
LPC(P-16:0)	-0.48313	0.00195	2.70997
TG(48:3) [NL-18:3]	2.95133	0.00196	2.70774
TG(48:2) [SIM]	2.84666	0.00211	2.67572
TG(52:3) [SIM]	2.64946	0.00257	2.59007
PC(40:7) (a\b\c)	-1.03447	0.00278	2.55596
TG(48:3) [NL-14:0]	2.96292	0.00282	2.54975
TG(51:2) [SIM]	2.48928	0.00283	2.54821
TG(48:3) [NL-16:1]	2.73572	0.00284	2.54668
CE(16:1)	1.4099	0.00292	2.53462
TG(50:3) [NL-16:1]	3.07056	0.00294	2.53165
TG(48:2) [NL-18:2]	2.69241	0.00326	2.48678
PI(18:0_20:3)	1.06929	0.00329	2.4828
AC(10:0)	-2.89312	0.00333	2.47756
LPC(O-24:1)	0.69122	0.00341	2.46725
TG(48:2) [NL-14:0]	2.8234	0.00361	2.44249
SM(d18:0/22:0)	-0.437314	0.00368	2.43415
AC(20:3) (a)	-3.20012	0.00371	2.43063
SM(d18:1/22:0)/SM(d16:1/24:0)	-0.435712	0.00371	2.43063
TG(54:3) [NL-18:2]	1.86236	0.0039	2.40894
SM(37:1)	-0.340413	0.0041	2.38722
TG(50:3) [SIM]	3.11176	0.00418	2.37882
TG(54:4) [NL-20:3]	2.34962	0.00422	2.37469
TG(51:2) [NL-15:0]	2.63723	0.00436	2.36051
LPC(22:5) (n6)	1.95575	0.00438	2.35853
PE(P-16:0/22:6)	-0.811207	0.00443	2.3536
TG(50:3) [NL-18:2]	3.26403	0.005	2.30103
PC(40:8)	-0.944408	0.00507	2.29499
TG(52:5) [NL-20:5]	1.93346	0.00526	2.27901
CE(22:6)	1.55883	0.00533	2.27327
TG(52:3) [NL-18:2]	2.82132	0.00536	2.27084
TG(58:10) [SIM]	2.34456	0.00603	2.21968
PC(36:6) (a\b)	-0.592591	0.00631	2.19997
AC(14:0)-OH	-2.03679	0.00674	2.17134
TG(O-52:1) [SIM]	3.94558	0.00733	2.1349
TG(50:4) [NL-18:3]	2.92635	0.00739	2.13136
TG(50:3) [NL-14:0]	3.11652	0.00761	2.11862
Hex2Cer(d18:1/24:0)	-1.32916	0.00788	2.10347
PE(16:0_18:1)	0.747048	0.0084	2.07572
TG(54:7) [NL-22:6]	1.75449	0.00889	2.0511
TG(52:4) [NL-16:1]	2.99707	0.00898	2.04672
Cer(d18:2/16:0)	-1.03542	0.00899	2.04624
TG(50:3) [NL-18:3]	2.73811	0.00912	2.04001
CE(17:0)	0.66506	0.00935	2.02919
TG(56:7) [NL-22:6]	1.78164	0.00951	2.02182
Hex2Cer(d18:1/16:0)	-1.16215	0.00996	2.00174
TG(51:2) [NL-17:0]	1.94887	0.00999	2.00043
TG(50:3) [NL-14:1]	2.60928	0.0105	1.97881
AC(22:6)	-3.0178	0.0108	1.96658
PC(38:6) (a\b)	-0.363755	0.0108	1.96658
PE(P-16:0/22:5) (a)	-0.616077	0.0112	1.95078
TG(54:6) [NL-20:5]	2.34922	0.0112	1.95078
Cer(d18:1/24:0)	-0.579367	0.0117	1.93181
TG(48:3) [SIM]	3.1058	0.0117	1.93181
LPC(18:2) (a)	-0.779226	0.012	1.92082
TG(54:4) [SIM]	1.96086	0.012	1.92082
Cer(d18:2/22:0)	-1.65141	0.0124	1.90658
TG(48:0) [NL-18:0]	1.22828	0.0124	1.90658
PE(18:0_22:5) (a)	-0.969606	0.0131	1.88273
AC(18:2)	-3.59955	0.0137	1.86328
Cer(d18:2/24:0)	-1.43762	0.0137	1.86328
TG(54:5) [NL-20:4]	2.10533	0.0145	1.83863
FA(22:6)	-1.00912	0.0146	1.83565
TG(52:4) [NL-18:3]	3.01172	0.0146	1.83565
Cer(d18:2/23:0)	-1.18704	0.0148	1.82974
CE(18:1)	1.15971	0.0153	1.81531
LPC(17:0) (a)	-0.349591	0.0155	1.80967
PE(P-18:0/22:5) (a)	-0.392438	0.0162	1.79048
PC(32:2)	-0.504639	0.0164	1.78516
HexCer(d18:1/24:0)	-0.66993	0.0171	1.767
PC(16:0_18:2)	-0.31773	0.0175	1.75696
LPC(20:1) (b)	0.698835	0.0177	1.75203
TG(56:7) [SIM]	1.79587	0.018	1.74473
TG(54:4) [NL-18:2]	1.97495	0.0182	1.73993
PE(16:0_20:4)	0.553699	0.0186	1.73049
AC(18:1)	-2.26158	0.0189	1.72354
LPC(20:5) (a)	1.82108	0.0198	1.70333
SHexCer(d18:1/16:0)	-1.80405	0.0206	1.68613
PC(P-38:5) (a)	-0.815671	0.0214	1.66959
TG(54:5) [NL-18:3]	2.33357	0.0217	1.66354
PC(P-16:0/22:6)	-0.707075	0.0218	1.66154
AC(14:0)	-2.19693	0.0233	1.63264
PE(18:0_20:3) (a)	0.4142	0.0237	1.62525
TG(50:4) [NL-14:0]	2.21394	0.0241	1.61798
LPC(O-24:0)	0.513719	0.0242	1.61618
Hex2Cer(d18:1/20:0)	-1.58833	0.0243	1.61439
Hex2Cer(d18:1/24:1)	-1.179	0.0245	1.61083
TG(54:7) [SIM]	1.76759	0.0252	1.5986
CE(20:1)	1.44673	0.0254	1.59517
TG(52:1) [NL-18:0]	3.84702	0.0255	1.59346
TG(52:5) [NL-20:4]	2.01231	0.0255	1.59346
SM(d18:2/20:0)	-0.344781	0.026	1.58503
Cer(d18:2/20:0)	-1.37576	0.0262	1.5817
TG(50:4) [NL-20:4]	1.77128	0.0264	1.5784
AC(16:0)	-1.20062	0.0268	1.57187
PC(15:0_20:4)	-0.772075	0.0268	1.57187
Cer(d18:2/18:0)	-1.54989	0.0278	1.55596
CE(16:0)	0.377854	0.0279	1.5544
SM(d18:2/18:0)	-0.704772	0.028	1.55284
AC(20:3) (b)	-1.81401	0.0281	1.55129
SM(40:2) (a\b)	-0.697524	0.0284	1.54668
PE(P-18:1/22:6) (a\b)	-0.468373	0.0286	1.54363
TG(52:4) [SIM]	2.16171	0.0292	1.53462
HexCer(d18:2/24:0)	-1.49534	0.0293	1.53313
PE(18:0_20:4)	0.455218	0.0295	1.53018
Cer(m18:0/20:0)	0.708295	0.03	1.52288
TG(52:4) [NL-18:2]	1.92914	0.0318	1.49757
Cer(d18:2/24:1)	-0.979238	0.0328	1.48413
AC(18:3)	-2.16107	0.0337	1.47237
DG(18:1_18:2)	1.44221	0.0339	1.4698
CE(18:2)	0.589073	0.034	1.46852
PE(16:0_16:1)	0.902277	0.0343	1.46471
TG(56:7) [NL-20:5]	1.54275	0.0343	1.46471
SM(d18:1/20:0)/SM(d16:1/22:0)	-0.355712	0.0344	1.46344
PE(P-16:0/22:4)	-0.397344	0.0351	1.45469
Cer(m18:1/24:0)	-0.458902	0.0355	1.44977
CE(22:5)	1.90451	0.0359	1.44491
TG(54:5) [SIM]	1.38028	0.0365	1.43771
PE(P-20:1/20:4)	-1.0433	0.0369	1.43297
SM(41:2) (b)	0.388449	0.0372	1.42946
AC(15:0) (a)	-1.42219	0.0373	1.42829
PE(34:3) (a\b\c)	0.713346	0.0375	1.42597
TG(56:6) [NL-22:5]	2.00503	0.0377	1.42366
TG(52:2) [NL-18:2]	0.981592	0.0389	1.41005
TG(O-54:2) [SIM]	3.39218	0.0399	1.39903
PC(O-36:0)	0.330411	0.0405	1.39254
Cer(m18:0/24:0)	0.60017	0.0408	1.38934
Cer(d19:1/22:0)	-0.812099	0.0414	1.383
methyl-CE(20:4)	1.33101	0.0416	1.38091
AC(15:0) (b)	-2.76321	0.0426	1.37059
TG(O-54:3) [NL-18:1]	2.73459	0.0428	1.36856
PC(34:2) [+OH]	-0.339059	0.0455	1.34199
LPC(18:0) (b)	1.69167	0.0458	1.33913
TG(54:6) [NL-18:3]	1.63004	0.046	1.33724
AC(16:1)	-2.73258	0.0463	1.33442
PE(36:3) (a)	0.481563	0.0467	1.33068
HexCer(d18:2/20:0)	-1.49801	0.0469	1.32883
AC(16:0)-OH	-1.53345	0.0471	1.32698
TG(56:8) [NL-20:5]	1.46466	0.0477	1.32148
PE(P-18:1/18:1) (a\b)	1.72694	0.0482	1.31695
AC(14:2)	-3.13287	0.0484	1.31515
PC(P-15:0/20:4) (a\b)	0.130393	0.0486	1.31336
PS(36:2)	-0.66393	0.0486	1.31336
PI(38:5) (a)	0.656672	0.049	1.3098
TG(54:7) [NL-20:5]	1.22048	0.0492	1.30803
TG(54:6) [NL-22:6]	1.01404	0.0499	1.3019
TG(52:5) [NL-18:3]	2.06202	0.0501	1.30016
Cer(d18:1/16:0)	-0.533638	0.0504	1.29757
PC(33:2)	-0.578309	0.0504	1.29757
PS(38:4)	0.289984	0.0507	1.29499
GM3(d18:1/16:0)	-0.387723	0.0509	1.29328
Hex3Cer(d18:1/24:0)	-0.625991	0.0513	1.28988
PE(P-18:0/22:4)	-0.241436	0.0528	1.27737
HexCer(d18:2/22:0)	-1.25881	0.0537	1.27003
LPC(15:0) (a)	-0.249305	0.0537	1.27003
AC(17:0) (b)	-0.721189	0.0545	1.2636
DG(18:1_20:3)	1.03188	0.0551	1.25885
Cer(d18:1/23:0)	-0.359815	0.0561	1.25104
TG(56:6) [SIM]	0.722636	0.0571	1.24336
PE(39:6) (a\b)	-0.501405	0.0574	1.24109
DG(18:1_22:6)	1.81399	0.06	1.22185
LPC(15:0) (b)	-0.502331	0.0605	1.21824
AC(14:1)-OH	-1.79625	0.0606	1.21753
LPC(20:4) (a)	1.34102	0.0607	1.21681
TG(O-50:2) [NL-18:2]	-0.561718	0.0612	1.21325
LPC(16:0) (b)	1.48883	0.062	1.20761
TG(O-52:1) [NL-16:0]	-0.438709	0.0624	1.20482
CE(18:0)	1.0702	0.0633	1.1986
LPC(22:0) (b)	-0.349641	0.0649	1.18776
AC(12:1)	-3.07373	0.0661	1.1798
PE(18:0_18:1)	0.409745	0.0675	1.1707
TG(54:6) [SIM]	0.907147	0.0689	1.16178
LPC(17:0) (b)	-0.456904	0.0703	1.15304
PC(39:6) (a\b)	-0.683161	0.0711	1.14813
PC(18:0_18:1)	0.477898	0.0716	1.14509
AC(14:1)	-2.15887	0.0725	1.13966
HexCer(d18:1/22:0)	-0.582659	0.0744	1.12843
LPC(O-22:0)	0.22481	0.0755	1.12205
SM(43:2) (a\b\c)	0.323898	0.0756	1.12148
FA(18:0)	-0.52593	0.0779	1.10846
CE(18:3)	0.45533	0.0788	1.10347
AC(12:0)	-3.02367	0.0792	1.10127
SM(d18:1/24:0)	-0.326956	0.0792	1.10127
PE(P-18:0/22:5) (b)	0.371125	0.0794	1.10018
TG(58:8) [NL-22:6]	0.653436	0.0834	1.07883
FA(20:4)	-1.04176	0.0844	1.07366
PI(37:6)	-1.4228	0.0851	1.07007
Cer(m18:0/23:0)	0.533784	0.0856	1.06753
TG(56:7) [NL-20:4]	1.12626	0.0867	1.06198
DG(18:1_22:5)	1.1518	0.0871	1.05998
TG(56:6) [NL-20:4]	0.958535	0.0879	1.05601
LPE(20:4) (a)	1.16794	0.0886	1.05257
PC(38:7) (a\b\c)	-0.491383	0.0888	1.05159
PI(38:5) (b)	0.30291	0.089	1.05061
Cer(m18:1/22:0)	-0.550957	0.0904	1.04383
PC(31:0) (a\b)	-0.36297	0.0908	1.04191
PE(37:4) (a\b)	0.445613	0.0909	1.04144
Cer(d18:1/21:0)	-0.672494	0.0911	1.04048
PE(P-18:0/20:4)	-0.151403	0.0919	1.03668
dhCer(d18:0/24:1)	0.764774	0.0934	1.02965
TG(56:9) [SIM]	0.912371	0.0945	1.02457
TG(50:4) [SIM]	2.51606	0.0997	1.0013
