# Supplementary material for: Stearoyl-CoA desaturase 1 deficiency drives saturated lipid accumulation and increases liver and plasma acylcarnitines
Source: J Lipid Res. 2025 May 9;66(6):100824. doi: 10.1016/j.jlr.2025.100824 (PMC12173144; doi:10.1016/j.jlr.2025.100824)
Supplement: Supplementary Table 7 [file mmc11.xlsx]

## Sheet: Supplementary Table 5 volcano P
Lipids	log2(FC)	p.ajusted	-LOG10(p)
CE(17:0)	-1.26108	0.000577	3.23882
DG(18:1_20:3)	2.32401	0.000625	3.20412
AC(20:3) (a)	-1.4866	0.00163	2.78781
TG(54:4) [NL-20:3]	1.2888	0.00186	2.73049
TG(48:3) [SIM]	1.66506	0.00188	2.72584
PE(P-18:0/18:1)	0.746206	0.0028	2.55284
TG(52:2) [NL-16:0]	1.07794	0.00305	2.5157
PI(15-MHDA_18:1)/PI(17:0_18:1)	0.600231	0.00396	2.4023
DG(18:1_18:1)	2.58316	0.00407	2.39041
LPC(22:5) (n6)	1.24281	0.00551	2.25885
TG(50:4) [NL-18:3]	1.34971	0.00597	2.22403
TG(53:2) [SIM]	0.95514	0.00702	2.15366
TG(51:1) [NL-17:0]	1.09026	0.0078	2.10791
TG(58:10) [SIM]	0.859547	0.008	2.09691
TG(52:2) [SIM]	1.18975	0.00914	2.03905
FA(14:0)	1.16769	0.00927	2.03292
PE(P-18:0/22:5) (b)	0.896597	0.00985	2.00656
AC(14:0)	-0.90923	0.0105	1.97881
AC(16:1)-OH	-1.26292	0.0109	1.96257
TG(48:2) [NL-14:0]	1.40685	0.0109	1.96257
DG(18:1_18:2)	1.20504	0.011	1.95861
AC(22:6)	-1.29211	0.0118	1.92812
DG(18:0_18:1)	1.87484	0.0119	1.92445
TG(48:3) [NL-14:0]	1.35399	0.0121	1.91721
TG(50:3) [NL-14:1]	2.07531	0.0121	1.91721
TG(48:2) [NL-18:2]	1.3268	0.0128	1.89279
TG(48:2) [SIM]	1.38681	0.0129	1.88941
TG(54:2) [NL-20:1]	1.98543	0.0134	1.8729
TG(54:3) [SIM]	0.840927	0.0135	1.86967
TG(53:2) [NL-17:1]	0.86892	0.0143	1.84466
TG(48:2) [NL-14:1]	2.57672	0.0144	1.84164
TG(54:3) [NL-18:1]	1.26108	0.0146	1.83565
TG(50:1) [NL-16:0]	1.22291	0.0148	1.82974
CE(16:0)	-0.547691	0.015	1.82391
TG(51:2) [NL-17:1]	1.13395	0.0158	1.80134
TG(56:8) [NL-22:6]	-1.05124	0.0158	1.80134
FA(18:0)	0.756492	0.0164	1.78516
TG(52:3) [NL-16:1]	1.6297	0.0166	1.77989
TG(50:1) [SIM]	1.16611	0.0168	1.77469
AC(17:0) (a)	-0.681883	0.0175	1.75696
PC(15:0_22:6)	-1.04508	0.0176	1.75449
AC(24:0)	-0.631153	0.0188	1.72584
TG(48:3) [NL-16:1]	1.33853	0.0188	1.72584
AC(12:1)	-1.47578	0.0189	1.72354
AC(14:0)-OH	-1.2503	0.0192	1.7167
AC(12:0)	-0.714709	0.0193	1.71444
SHexCer(d18:1/24:1)	1.48842	0.0196	1.70774
TG(50:2) [NL-16:1]	1.82277	0.0196	1.70774
TG(50:1) [NL-14:0]	1.43584	0.0198	1.70333
TG(50:3) [NL-14:0]	0.959708	0.0205	1.68825
TG(50:2) [NL-14:0]	1.78149	0.0221	1.65561
TG(50:0) [SIM]	1.24464	0.0223	1.6517
TG(51:2) [NL-15:0]	1.04472	0.023	1.63827
AC(16:0)-OH	-0.935906	0.0233	1.63264
DG(18:0_18:2)	0.984834	0.0235	1.62893
LPC(20:3) (a)	0.995504	0.0237	1.62525
TG(51:2) [SIM]	0.730371	0.0238	1.62342
TG(50:2) [NL-18:1]	1.65504	0.024	1.61979
TG(52:1) [SIM]	1.09014	0.024	1.61979
TG(50:1) [NL-18:1]	0.999514	0.0247	1.6073
AC(15:0) (a)	-1.18896	0.0248	1.60555
CE(15:0)	-0.915833	0.0248	1.60555
Cer(m18:0/24:1)	0.857703	0.025	1.60206
LPE(18:1) (b)	1.23818	0.0256	1.59176
TG(52:3) [SIM]	0.72822	0.0258	1.58838
LPI(18:2) (a\b)	0.75024	0.0261	1.58336
LPC(20:1) (b)	1.06602	0.0264	1.5784
AC(18:2)	-1.19023	0.0275	1.56067
TG(50:3) [NL-16:1]	1.03648	0.0283	1.54821
TG(54:4) [SIM]	0.904755	0.0289	1.5391
AC(18:3)	-1.25557	0.0292	1.53462
TG(48:1) [NL-18:1]	1.83479	0.0297	1.52724
AC(14:2)	-1.22244	0.0299	1.52433
LPI(20:4) (a\b)	0.894888	0.0307	1.51286
SM(42:2) (b)	-0.665394	0.0318	1.49757
TG(50:4) [NL-20:4]	0.772266	0.0321	1.49349
PC(39:6) (a\b)	-0.626737	0.0322	1.49214
Hex2Cer(d18:1/24:0)	0.601722	0.0331	1.48017
PC(O-34:4)	-0.133979	0.0332	1.47886
PC(P-16:0/18:3)	-0.133979	0.0332	1.47886
AC(15:0) (b)	-0.98293	0.0335	1.47496
TG(56:8) [SIM]	-0.941303	0.0339	1.4698
TG(50:3) [SIM]	1.00048	0.0344	1.46344
TG(51:1) [SIM]	0.674559	0.0346	1.46092
TG(49:1) [SIM]	0.944092	0.0349	1.45717
AC(14:1)	-0.840159	0.035	1.45593
TG(50:2) [SIM]	0.858626	0.035	1.45593
TG(52:1) [NL-18:0]	3.1183	0.0353	1.45223
TG(50:3) [NL-18:2]	0.923886	0.036	1.4437
TG(51:0) [NL-16:0]	0.982785	0.0361	1.44249
TG(52:3) [NL-18:2]	0.824032	0.0361	1.44249
PI(18:0_20:3)	1.27262	0.0374	1.42713
LPC(20:2) (a)	1.11693	0.038	1.42022
TG(48:1) [SIM]	1.41141	0.0381	1.41908
FA(18:1)	1.10281	0.0396	1.4023
AC(18:1)-OH	-1.15096	0.0405	1.39254
AC(14:1)-OH	-1.28362	0.0412	1.3851
LPE(18:1) (a)	1.02001	0.0414	1.383
TG(54:2) [SIM]	1.00209	0.0414	1.383
PC(P-18:0/22:6)	1.91611	0.0421	1.37572
FA(16:0)	0.829442	0.0427	1.36957
TG(52:5) [NL-20:4]	0.705126	0.0428	1.36856
TG(48:2) [NL-16:1]	1.32092	0.0445	1.35164
LPC(20:4) (b)	0.635249	0.046	1.33724
AC(16:1)	-0.746373	0.0461	1.3363
PC(P-36:3)	-1.93813	0.0465	1.33255
AC(18:0)-OH	-0.661946	0.0467	1.33068
TG(48:3) [NL-18:3]	0.975709	0.0494	1.30627
PI(18:0_20:2)	1.12123	0.0497	1.30364
TG(52:4) [NL-16:1]	0.916711	0.05	1.30103
LPC(20:2) (b)	1.0529	0.0507	1.29499
LPI(18:1) (a\b)	1.26253	0.0525	1.27984
methyl-CE(20:4)	0.969864	0.0526	1.27901
TG(52:1) [NL-18:1]	0.89177	0.0538	1.26922
PE(P-18:1/18:1) (a\b)	1.47617	0.0543	1.2652
LPC(20:4) (a)	0.585161	0.0573	1.24185
TG(54:1) [SIM]	0.830288	0.058	1.23657
TG(58:9) [NL-22:6]	-0.763471	0.0593	1.22695
TG(51:0) [SIM]	0.650744	0.0595	1.22548
LPC(20:1) (a)	0.805821	0.0631	1.19997
FA(20:3)	1.10503	0.0638	1.19518
LPC(18:1) (a)	1.00544	0.064	1.19382
TG(50:4) [SIM]	0.626765	0.0643	1.19179
TG(54:1) [NL-18:1]	0.770453	0.0691	1.16052
LPC(20:3) (b)	0.722547	0.0694	1.15864
LPE(20:4) (b)	0.639152	0.0698	1.15614
LPC(20:5) (a)	0.72742	0.0708	1.14997
FA(16:1)	0.93819	0.073	1.13668
PE(P-16:0/22:5) (b)	0.703676	0.0734	1.1343
LPI(18:0)	0.633832	0.0748	1.1261
LPE(P-18:1)	0.971515	0.0761	1.11862
LPC(18:1) (b)	0.947052	0.0763	1.11748
TG(48:0) [NL-18:0]	0.52068	0.0789	1.10292
DG(18:2_18:2)	1.04976	0.0814	1.08938
LPE(16:0) (b)	0.52682	0.0862	1.06449
Cer(d16:1/24:1)	0.390215	0.0864	1.06349
TG(54:2) [NL-18:0]	0.538416	0.0871	1.05998
LPC(20:5) (b)	0.623951	0.0874	1.05849
LPC(22:4) (a)	0.652249	0.089	1.05061
AC(16:0)	-0.550964	0.091	1.04096
LPC(22:6) (a)	0.666621	0.0912	1.04001
PE(O-38:4) (a\b)	0.305044	0.0916	1.0381
PE(P-16:0/18:1)	0.461016	0.0944	1.02503
TG(52:4) [NL-18:3]	0.65716	0.0944	1.02503
SM(40:2) (a\b)	-0.880967	0.0952	1.02136
Hex3Cer(d18:1/18:0)	1.21668	0.0995	1.00218
